# Supplementary material for: What is the normal value of the neutrophil-to-lymphocyte ratio?
Source: BMC Res Notes. 2017 Jan 3;10:12. doi: 10.1186/s13104-016-2335-5 (PMC5217256; doi:10.1186/s13104-016-2335-5)
Supplement: Supplementary file 1 — Additional file 1. Raw data of neutrophil-to-lymphocyte ratio. [file 13104_2016_2335_MOESM1_ESM.xls]

## Sheet: Feuil1
Numérat. Lympho	Numérat. Neutro	Ratio neutro / lympho
3.36	4.44	1.32143	0.121044
1.61	1.11	0.689441	-0.161503
1.51	5.69	3.76821	0.576135
2.14	2.99	1.3972	0.145257
1.82	5.16	2.83516	0.452578
3.06	3.04	0.993464	-0.00284784
1.6	2.79	1.74375	0.241484
2.48	3.47	1.39919	0.145878
1.57	3.88	2.47134	0.392932
1.48	5.88	3.97297	0.599116
2.49	3.03	1.21687	0.0852433
2.87	4.87	1.69686	0.229647
2.78	3.48	1.2518	0.0975344
2.04	2.87	1.40686	0.148252
1.88	2.83	1.50532	0.177629
2.98	3.65	1.22483	0.0880766
2.07	2.91	1.4058	0.147923
1.63	2.68	1.64417	0.215947
2.37	5.02	2.11814	0.325955
2.2	1.36	0.618182	-0.208884
3.62	5.88	1.62431	0.210669
1.85	3.75	2.02703	0.30686
1.69	3.69	2.18343	0.33914
1.59	4.05	2.54717	0.406058
1.59	2.37	1.49057	0.173351
5.36	4.21	0.785448	-0.104883
3.24	3.28	1.01235	0.00532883
1.62	3.39	2.09259	0.320685
2.58	4.32	1.67442	0.223864
1.3	1.99	1.53077	0.18491
2.02	5.18	2.56436	0.408978
1.67	3.94	2.35928	0.37278
1.51	2.79	1.84768	0.266627
1.65	3.7	2.24242	0.350718
2.93	4.09	1.3959	0.144856
1.85	2.74	1.48108	0.170579
2.33	3.08	1.32189	0.121195
3.36	5.7	1.69643	0.229536
1.61	6.74	4.18634	0.621834
2.75	6.11	2.22182	0.346709
3	3.92	1.30667	0.116165
2.37	2.79	1.17722	0.0708559
1.33	2.23	1.67669	0.224453
2.22	4.25	1.91441	0.282036
2.3	3.08	1.33913	0.126823
1.39	3.18	2.28777	0.359412
3.76	4.28	1.1383	0.0562559
2.51	2.72	1.08367	0.0348952
2.34	4.46	1.90598	0.280119
2.31	2.76	1.19481	0.0772971
2.15	2.63	1.22326	0.0875173
1.65	4.95	3	0.477121
1.94	3.27	1.68557	0.226746
2.57	4.59	1.78599	0.25188
1.96	4.46	2.27551	0.357079
1.84	3.38	1.83696	0.264099
2.25	2.88	1.28	0.10721
3.16	3.92	1.24051	0.093599
2.72	3.5	1.28676	0.109499
2.07	3.21	1.55072	0.190535
2.79	4.8	1.72043	0.235637
1.42	3.4	2.39437	0.379191
1.97	2.49	1.26396	0.101733
2.41	3.75	1.55602	0.192014
1.91	3.79	1.98429	0.297606
1.75	4.17	2.38286	0.377098
1.9	5.52	2.90526	0.463185
1.43	5.46	3.81818	0.581857
2.77	4.82	1.74007	0.240567
3.11	3.09	0.993569	-0.00280191
2.01	4.2	2.08955	0.320053
1.67	2.96	1.77246	0.248575
2.83	5.27	1.86219	0.270024
2.53	5.37	2.12253	0.326854
1.72	2.71	1.57558	0.197441
1.35	1.74	1.28889	0.110215
1.44	3.43	2.38194	0.376932
3.33	5.86	1.75976	0.245453
1.74	4.63	2.66092	0.425032
2.68	4.11	1.53358	0.185707
2.44	2.09	0.856557	-0.0672435
1.79	4	2.23464	0.349207
2.64	4.43	1.67803	0.2248
2.79	6.91	2.4767	0.393874
1.86	3.11	1.67204	0.223247
3.06	6.32	2.06536	0.314996
2.41	3.71	1.53942	0.187357
2.02	1.76	0.871287	-0.0598387
2.46	4.02	1.63415	0.213291
2.54	3.83	1.50787	0.178365
1.9	4.36	2.29474	0.360733
2.37	3.18	1.34177	0.127679
2.89	3.14	1.08651	0.0360318
3.21	3.35	1.04361	0.0185398
2.55	3.26	1.27843	0.106677
1.95	2.19	1.12308	0.0504095
2.86	6.59	2.3042	0.362519
2.32	2.94	1.26724	0.102859
2	4.91	2.455	0.390051
2.38	3.8	1.59664	0.203207
1.97	4.18	2.12183	0.32671
1.94	2.16	1.1134	0.046652
2.45	3.03	1.23673	0.0922765
2.88	4.39	1.52431	0.183072
2.1	3.05	1.45238	0.162081
1.64	3.22	1.96341	0.293012
2.46	3.99	1.62195	0.210038
2.09	3.3	1.57895	0.198368
1.79	3.35	1.87151	0.272192
2.46	3.93	1.59756	0.203457
1.43	2.2	1.53846	0.187087
1.69	3.64	2.15385	0.333215
1.92	2.35	1.22396	0.0877666
2.28	5.2	2.2807	0.358068
2.23	4.11	1.84305	0.265537
1.33	5.48	4.1203	0.614929
2.91	2.9	0.996564	-0.00149499
2.4	4.94	2.05833	0.313516
1.63	2.68	1.64417	0.215947
1.73	2.59	1.49711	0.175254
2.1	7.85	3.7381	0.57265
2.57	1.94	0.754864	-0.122131
1.97	3.38	1.71574	0.23445
2.72	3.2	1.17647	0.0705811
1.7	3.45	2.02941	0.30737
2.72	3.22	1.18382	0.073287
3.59	6.91	1.92479	0.284384
2.94	3.05	1.03741	0.0159525
2.14	4.47	2.08879	0.319894
3.92	4.11	1.04847	0.0205558
2.48	4.9	1.97581	0.295744
2.11	3.65	1.72986	0.23801
2.37	3.45	1.4557	0.163071
2.28	4.43	1.94298	0.288469
1.32	2.13	1.61364	0.207806
2.89	4.4	1.52249	0.182555
2.13	4.62	2.16901	0.336262
2.12	1.85	0.872642	-0.0591641
3.2	3.87	1.20937	0.082561
1.16	3.25	2.80172	0.447425
2.38	3.68	1.54622	0.189271
1.29	4.43	3.43411	0.535814
2.72	5.81	2.13603	0.329607
2.51	1.9	0.756972	-0.12092
3.25	4.5	1.38462	0.141329
2.38	2.61	1.09664	0.0400636
1.85	3	1.62162	0.20995
3.04	3.47	1.14145	0.0574559
2.17	3.85	1.77419	0.249001
2.27	3.58	1.57709	0.197857
1.77	1.89	1.0678	0.0284885
2.4	3.27	1.3625	0.134337
1.62	3.65	2.25309	0.352778
3.47	2.14	0.616715	-0.209916
2.2	2.4	1.09091	0.0377886
1.78	4.55	2.55618	0.407591
3.09	3.57	1.15534	0.0627097
2.25	5.43	2.41333	0.382617
2.27	4.62	2.03524	0.308616
2.55	3.13	1.22745	0.0890042
1.71	1.48	0.865497	-0.0627344
2.04	3.42	1.67647	0.224396
2.64	2.71	1.02652	0.0113654
2.04	3.36	1.64706	0.216709
1.25	4.99	3.992	0.601191
2.65	4.81	1.81509	0.258899
1.78	2.41	1.35393	0.131597
1.16	2.56	2.2069	0.343782
2.21	2.92	1.32127	0.120991
2.06	4.89	2.37379	0.375442
1.69	2.51	1.48521	0.171787
1.95	4.2	2.15385	0.333215
3.15	3.51	1.11429	0.0469966
1.75	5.58	3.18857	0.503596
2.01	4.23	2.10448	0.323144
1.73	2.85	1.6474	0.216799
2.53	3.95	1.56126	0.193477
2.42	2.88	1.19008	0.0755771
2.6	3.07	1.18077	0.072165
2.32	2.35	1.01293	0.00557988
1.74	4.76	2.73563	0.437058
1.52	4.27	2.80921	0.448584
1.86	3.09	1.66129	0.220446
2.44	3.45	1.41393	0.150429
1.52	2.55	1.67763	0.224697
1.42	2.42	1.70423	0.231527
1.47	4.53	3.08163	0.488781
1.6	3.41	2.13125	0.328634
2.16	4.85	2.24537	0.351288
2.21	4.26	1.9276	0.285017
2.75	5.33	1.93818	0.287395
1.53	3.32	2.16993	0.336447
1.39	3.27	2.35252	0.371533
2.62	4.32	1.64885	0.217182
1.67	4.93	2.9521	0.47013
1.53	1.78	1.1634	0.0657286
1.36	2.95	2.16912	0.336283
1.85	3.1	1.67568	0.22419
1.76	3.37	1.91477	0.282117
2.29	4.71	2.05677	0.313185
2.6	4.06	1.56154	0.193553
1.94	3.91	2.01546	0.304375
1.74	4.19	2.40805	0.381665
2.88	2.97	1.03125	0.013364
1.41	3.81	2.70213	0.431706
2.95	10.12	3.43051	0.535358
3.43	4.22	1.23032	0.0900183
2.58	3.4	1.31783	0.119859
2.31	5.7	2.46753	0.392263
1.44	3.71	2.57639	0.411011
1.7	3.79	2.22941	0.34819
1.76	4.36	2.47727	0.393974
1.5	3.84	2.56	0.40824
1.4	5.83	4.16429	0.619541
1.61	3.06	1.90062	0.278896
1.63	5.3	3.25153	0.512088
1.8	2.12	1.17778	0.0710634
2.11	5.95	2.81991	0.450235
2.1	6.31	3.00476	0.47781
2.36	3.5	1.48305	0.171156
2.26	3.5	1.54867	0.18996
1.96	2.73	1.39286	0.143907
2.55	3.72	1.45882	0.164003
2.95	4.63	1.56949	0.195759
1.81	3.54	1.9558	0.291325
2.37	3.54	1.49367	0.174255
2.17	4.68	2.15668	0.333786
1.62	2.68	1.65432	0.21862
2.7	6.11	2.26296	0.354677
2	3.08	1.54	0.187521
3.27	5.19	1.58716	0.20062
2.54	3.73	1.4685	0.166875
1.83	3.26	1.78142	0.250767
2.13	3.75	1.76056	0.245652
3.12	2.99	0.958333	-0.0184834
1.98	4.29	2.16667	0.335792
3.1	4.44	1.43226	0.156021
2.63	4.66	1.77186	0.24843
1.67	4.83	2.89222	0.461231
1.95	2.63	1.34872	0.129921
2.7	2.7	1	0
2.08	4.1	1.97115	0.294721
2.72	5.48	2.01471	0.304212
3.06	4.58	1.49673	0.175144
1.45	4.57	3.15172	0.498548
2.21	2.42	1.09502	0.0394231
2.23	3.03	1.35874	0.133138
2.78	3.77	1.35612	0.132297
2.76	3.22	1.16667	0.0669468
2.22	4.04	1.81982	0.260028
2.01	4.4	2.18905	0.340257
1.45	3.51	2.42069	0.383939
2.85	3.74	1.31228	0.118027
1.64	4.57	2.78659	0.445072
2.13	2.24	1.05164	0.0218684
2.41	3.32	1.37759	0.139121
1.68	3.13	1.8631	0.270235
2.71	7.96	2.93727	0.467944
2.69	3.31	1.23048	0.0900757
2.64	2.85	1.07955	0.0332409
2.33	5.21	2.23605	0.349482
2.86	4.59	1.6049	0.205447
1.26	3.42	2.71429	0.433656
2.49	3	1.20482	0.0809219
1.85	3.72	2.01081	0.303371
1.93	6.62	3.43005	0.535301
1.65	3.85	2.33333	0.367977
1.82	3.36	1.84615	0.266268
1.31	5.9	4.50382	0.653581
2.12	1.63	0.768868	-0.114148
2.58	5.17	2.00388	0.301871
2.62	3.89	1.48473	0.171648
2.67	5.02	1.88015	0.274192
2.09	3.35	1.60287	0.204899
1.89	4.44	2.34921	0.370921
1.71	2.63	1.53801	0.18696
1.75	3.97	2.26857	0.355752
1.86	2.68	1.44086	0.158622
3.27	6.34	1.93884	0.287542
1.63	2.72	1.66871	0.222381
2.45	5.98	2.44082	0.387535
1.41	3.94	2.79433	0.446277
3.05	3.66	1.2	0.0791812
3.24	3.51	1.08333	0.0347621
2.04	3.86	1.89216	0.276957
1.95	2.77	1.42051	0.152445
2.36	3.2	1.35593	0.132238
0	0	#DIV/0!	#DIV/0!
1.24	2.08	1.67742	0.224642
2.03	2.22	1.0936	0.0388569
2.16	4.28	1.98148	0.29699
3.1	3.5	1.12903	0.0527064
1.42	3.53	2.48592	0.395486
2.89	2.78	0.961938	-0.016853
1.58	3.46	2.18987	0.340419
2.03	1.75	0.862069	-0.064458
1.58	3.02	1.91139	0.28135
2.61	2.34	0.896552	-0.0474246
1.67	2.49	1.49102	0.173483
3.39	6.18	1.82301	0.260789
2.72	3.98	1.46324	0.165314
1.72	3.73	2.1686	0.33618
3.57	1.88	0.526611	-0.27851
2.71	2.49	0.918819	-0.0367699
2.03	2.46	1.21182	0.0834391
1.5	2.77	1.84667	0.266389
2.26	4.46	1.97345	0.295226
1.95	5.3	2.71795	0.434241
0.92	2.43	2.6413	0.421818
2.51	3.23	1.28685	0.109529
2.25	3.9	1.73333	0.238882
1.92	3.56	1.85417	0.268149
3.05	5.2	1.70492	0.231704
5.46	3.4	0.622711	-0.205714
1.79	4.66	2.60335	0.415533
1.96	2.44	1.2449	0.0951338
3.39	3.87	1.14159	0.0575113
1.83	3.25	1.77596	0.249432
1.72	4.76	2.76744	0.442079
3.21	3.29	1.02492	0.0106909
2.94	2.96	1.0068	0.00294438
1.92	4.25	2.21354	0.345088
2.38	6.92	2.90756	0.463529
1.62	3.22	1.98765	0.298341
1.76	3.9	2.21591	0.345552
2.21	3.01	1.36199	0.134174
1.15	4.61	4.0087	0.603003
1.84	4.74	2.57609	0.410961
2.73	9.53	3.49084	0.54293
2.19	5.98	2.73059	0.436257
1.96	4.15	2.11735	0.325792
2.36	7.4	3.13559	0.49632
2.56	3.42	1.33594	0.125786
5.17	5.43	1.05029	0.0213093
2.28	2.68	1.17544	0.0701999
3.82	3.25	0.850785	-0.07018
2.36	4.57	1.93644	0.287004
1.74	3.49	2.00575	0.302276
2.62	1.96	0.748092	-0.126045
2.01	3.52	1.75124	0.243347
1.83	3.43	1.87432	0.272843
3.24	2.53	0.780864	-0.107424
1.55	3.27	2.10968	0.324216
3.44	4.06	1.18023	0.0719676
2	3.93	1.965	0.293363
2.02	3.47	1.71782	0.234978
1.68	5.34	3.17857	0.502232
1.74	4.85	2.78736	0.445192
1.69	4.61	2.72781	0.435814
3.11	3.84	1.23473	0.0915708
2.93	3.27	1.11604	0.0476801
1.95	2.19	1.12308	0.0504095
1.91	3.36	1.75916	0.245306
2.11	3.65	1.72986	0.23801
2.09	3.07	1.4689	0.166992
1.83	6.16	3.36612	0.52713
2.15	4.02	1.86977	0.271788
2.54	2.92	1.14961	0.0605491
3.76	7.49	1.99202	0.299294
1.52	3.14	2.06579	0.315086
2.41	4.45	1.84647	0.266343
2.71	3.03	1.11808	0.0484733
2.57	3.29	1.28016	0.107263
1.85	2.28	1.23243	0.0907631
1.23	2	1.62602	0.211125
2.48	4.97	2.00403	0.301905
2.22	3.8	1.71171	0.233431
2.75	4.39	1.59636	0.203132
2.03	3.15	1.55172	0.190815
2.42	3.19	1.31818	0.119975
1.97	1.85	0.939086	-0.0272945
2.47	3.72	1.50607	0.177846
2.75	5.63	2.04727	0.311176
2.96	4.62	1.56081	0.19335
4.06	4.9	1.2069	0.08167
3.97	3.92	0.987406	-0.00550444
1.03	2.24	2.17476	0.337411
2.82	2.87	1.01773	0.00763279
2.02	3.17	1.56931	0.195708
2.59	4.86	1.87645	0.273337
2.33	3.27	1.40343	0.147192
4.29	4.87	1.1352	0.0550717
2.05	1.85	0.902439	-0.0445821
1.95	6.98	3.57949	0.553821
2.74	2.34	0.854015	-0.0685347
2.33	6.43	2.75966	0.440855
2.44	3.93	1.61066	0.207003
2.41	1.69	0.701245	-0.15413
2.41	2.68	1.11203	0.0461178
2.55	1.81	0.709804	-0.148862
1.84	4.76	2.58696	0.412789
2.92	4.75	1.62671	0.211311
2.21	4.9	2.21719	0.345804
3.02	2.94	0.97351	-0.0116596
1.66	3.84	2.31325	0.364223
2.79	1.15	0.412186	-0.384906
3.48	3.82	1.0977	0.0404841
2.22	3.29	1.48198	0.170843
1.7	2.84	1.67059	0.222869
2.28	4.06	1.7807	0.250591
2.53	5.57	2.20158	0.342735
2.71	4.25	1.56827	0.19542
2.19	2.85	1.30137	0.114401
2.15	2.7	1.25581	0.0989253
2.67	3.92	1.46816	0.166775
3	2.52	0.84	-0.0757207
1.89	3.12	1.65079	0.217693
2.6	5.42	2.08462	0.319026
1.99	2.25	1.13065	0.0533294
4.28	2.81	0.656542	-0.182737
3.7	5.05	1.36486	0.13509
1.31	2.49	1.90076	0.278928
2.18	6.15	2.8211	0.450419
3.17	3.63	1.14511	0.0588474		log mean	log sd	log mean+1.96	log mean-1.96 sd	mean+1.96 sd	mean-1.96 sd		mean	95%CI borne inf
					0.21854	0.16772	0.547271	-0.110191	3.52591	0.775905		1.65402
